# Supplementary material for: Intraocular pressure elevation precedes a phagocytosis decline in a model of pigmentary glaucoma
Source: F1000Res. 2018 Apr 9;7:174. Originally published 2018 Feb 12. [Version 2] doi: 10.12688/f1000research.13797.2 (PMC5915754; doi:10.12688/f1000research.13797.2)
Supplement: Raw unedited images of Figure 1 — They are representative of 17 slides for histology. [file f1000research-7-15759-s0000.tgz]

Archive with 1 entries (1 files):
- bfb74f18-5b08-45da-be4d-41129db803a1_Dataset_1.7z
