# Supplementary material for: Intraocular pressure elevation precedes a phagocytosis decline in a model of pigmentary glaucoma
Source: F1000Res. 2018 Apr 9;7:174. Originally published 2018 Feb 12. [Version 2] doi: 10.12688/f1000research.13797.2 (PMC5915754; doi:10.12688/f1000research.13797.2)
Supplement: The FACS output file for Figure 3A [file f1000research-7-15759-s0003.tgz]

Archive with 1 entries (1 files):
- a5e65beb-96b5-4f63-b398-1de7627c1cfc_Supplementary_Dataset_4._The_FACS_output_file_for_Figure_3A..pdf
