# Supplementary material for: Intraocular pressure elevation precedes a phagocytosis decline in a model of pigmentary glaucoma
Source: F1000Res. 2018 Apr 9;7:174. Originally published 2018 Feb 12. [Version 2] doi: 10.12688/f1000research.13797.2 (PMC5915754; doi:10.12688/f1000research.13797.2)
Supplement: The raw IOP and phagocytosis measurements at all time points [file f1000research-7-15759-s0004.tgz]

Archive with 1 entries (1 files):
- e92f208c-56c9-49a8-a6d7-8eebc8b35c14_Supplementary_Dataset_5._The_raw_IOP_and_phagocytosis_measurements_at_all_time_points..xlsx
