# Supplementary material for: Intraocular pressure elevation precedes a phagocytosis decline in a model of pigmentary glaucoma
Source: F1000Res. 2018 Apr 9;7:174. Originally published 2018 Feb 12. [Version 2] doi: 10.12688/f1000research.13797.2 (PMC5915754; doi:10.12688/f1000research.13797.2)
Supplement: The raw IOP and phagocytosis measurements at all time points [file f1000research-7-15759-s0004.tgz › e92f208c-56c9-49a8-a6d7-8eebc8b35c14_Supplementary_Dataset_5._The_raw_IOP_and_phagocytosis_measurements_at_all_time_points..xlsx]

## Sheet: IOP data
Raw IOP data
	Eye ID	Baseline	12 hours	24 hours	36 hours	48 hours	60 hours	72 hours	84 hours	96 hours	108 hours	120 hours	132 hours	144 hours	156 hours	168 hours	180 hours
Control	2017-01-01	12.43	10.99	12.19	11.99	12.55	10.92	10.73	12.24	12.95	6.63	11.17	11.37	11.7	12.38	12.32	11.99
	2017-01-02	13.5	12.82	13.56	13.29	14.19	14.51	14.93	15.41	16.42	10.83	14.85	15.54	17.1	17.31	18.13	18.31
	2017-01-03	9.83	9.28	10.03	9.64	10.01	9.78	10.06	10.61	11.16	11.4	11.97	12.98	12.67	13.01	12.42	13.13
	2017-01-04	12.07	12.04	12.74	10.31	10.71	13.72	12.51	12.47	12.84	9.26	11.43	13.32	13.46	12.4	13.46	12.42
	2017-02-01	5.91	7.02	9.67	12.01	13.55
	2017-02-02	8.7	8.32	9.94	9.13	9.73
	2017-02-03	10.26	9.05	9.43	10.71	11.76
	2017-02-04	12.5	15.62	17.98	20.99	22.54
	2017-03-01	18.21	20.12	11.78	10.81	9.95
	2017-03-02	10.17	9.95	11.02	10.62	12.17
	2017-03-03	21.93	21.47	21.64	19.93	17.64
	2017-03-04	14	11.81	12.11	11.78	12.21
	2017-04-01	12.93	11.78	11.16	10.64		10.39	10.71	10.04		10.86	10.7
	2017-04-02	6.77	7.97	8.36	7.6		8.14	9.85	7.53		7.29	7.24
	2017-04-03	8.85	9.22	9.35	9.66		11.3	12.8	12.31		13.99	13.26
	2017-04-04	12.37	12.71	13.28	10.92		10.9	12.52	14.84		15.19	15.04
	Mean	11.9019	11.8856	12.14	11.8769	13.0842	11.2075	11.7637	11.9313	13.3425	10.6812	11.9575	13.3025	13.7325	13.775	14.0825	13.9625
	SD	4.0087	4.11022	3.41749	3.60254	3.71003	2.05359	1.7309	2.55748	2.20914	2.97082	2.51565	1.7171	2.35756	2.37474	2.74712	2.9362
	SE	1.00218	1.02755	0.854374	0.900634	1.07099	0.726053	0.611964	0.904207	1.10457	1.05034	0.889417	0.858549	0.833524	1.18737	1.37356	1.4681
	Eye ID	Baseline	12 hours	24 hours	36 hours	48 hours	60 hours	72 hours	84 hours	96 hours	108 hours	120 hours	132 hours	144 hours	156 hours	168 hours	180 hours
Pigment	2017-01-05	15.52	14.4	14.88	20.01	21	20.4	22.45	27.29	28.8	25.94	25.01	28.87	30.35	36.22	30.52	24.05
	2017-01-06	10.93	12.25	13.73	15.26	19.59	23.14	25.44	26.12	26.59	16.87	24.1	24.16	24.02	22.95	23.84	24.11
	2017-01-07	11.02	15.04	20.49	18.66	30.69	28.27	24.91	23.37	21.15	11.24	20.05	20.51	19.63	21.41	22.77	21.1
	2017-01-08	13.89	15.06	14.2	18.68	17.05	14.84	13.34	15.03	15.38	17.15	17.76	19.71	21.12	24.33	24.82	22.06
	2017-02-05	5.79	9.39	10.89	15.62	23.71
	2017-02-06	11.76	2.42	10.3	12.63	14.97
	2017-02-07	8.21	8.91	10.28	14.33	19.7
	2017-02-08	12.11	11.98	14.06	15.42	16.75
	2017-03-05	18.45	21.18	20.8	17.59
	2017-03-06	14.2	14.58	14.75	14.29	14.12
	2017-03-07	19.53	20.61	22.51	21.62	19.86
	2017-03-08	14.12	14.8	17.22	16.79	17.03
	2017-04-05	10.28	10.22	11.05	11.98		13.45	14.03	14.5		15.87	16.17
	2017-04-06	10.15	9.86	10.59	9.07		9.43	11.97	13.04		18.43	18.31
	2017-04-07	10.44	12.32	12.74	13.27		20.22	21.31	22.85		23.77	24.97
	2017-04-08	8.87	7.98	7.99	8.07		10.48	11.71	12.69		14.45	15.14
	Mean	12.2044	12.5625	14.155	15.2056	19.4973	17.5287	18.145	19.3612	22.98	17.965	20.1887	23.3125	23.78	26.2275	25.4875	22.83
	SD	3.62074	4.65055	4.22261	3.72021	4.6314	6.56275	5.9413	6.13704	6.00037	4.80101	4.00875	4.18075	4.74414	6.76759	3.45787	1.49584
	SE	0.905186	1.16264	1.05565	0.930053	1.39642	2.32028	2.10057	2.16977	3.00019	1.69741	1.41731	2.09038	1.67731	3.3838	1.72894	0.747919
ANOVA F value		0.05	0.19	2.201	6.611	13.547	6.76	8.507	9.991	9.087	13.315	24.199	19.621	11.537	12.058	26.677	28.965
ANOVA P value		0.824	0.666	0.148	0.015	0.001	0.021	0.011	0.007	0.024	0.003	0	0.004	0.004	0.013	0.002	0.002

## Sheet: Phagocytosis data
Raw phagocytosis data
	Eye ID	Phagocytosis (FluoInten)	Phagocytosis (%, normalized by each control)
Control 7.5 days	2017-01-01	1173.72	75.0761
	2017-01-02	1731.3	110.741
	2017-01-03	1991.84	127.407
	2017-01-04	1356.63	86.776
	Mean	1563.37	100
	SD	368.037	23.5413
	SE	184.018	11.7706
Pigment 7.5 days	2017-01-05	762.46	48.7703
	2017-01-06	1007.39	64.4369
	2017-01-07	1145.41	73.2657
	2017-01-08	989.884	63.3174
	Mean	976.286	62.4476
	SD	158.617	10.1458
	SE	79.3083	5.07291
Control 2 days	2017-02-01	5835.21	146.982
	2017-02-02	3161.45	79.633
	2017-02-03	2997.55	75.5046
	2017-02-04	3885.88	97.8805
	2017-03-01	1167.12	106.941
	2017-03-02	1241.32	113.74
	2017-03-03	1147.78	105.169
	2017-03-04	809.242	74.1494
	Mean	-	100
	SD	-	24.3738
	SE	-	8.61743
Pigment 2 days	2017-02-05	3885.88	97.8805
	2017-02-06	2973.92	74.9095
	2017-02-07	4546.18	114.513
	2017-02-08	4128.07	103.981
	2017-03-05
	2017-03-06	1094.79	100.313
	2017-03-07	914.028	83.7507
	2017-03-08	1073.81	98.3911
	Mean	-	96.2484
	SD	-	13.0939
	SE	-	4.94903
Control 5 days	2017-04-01	2801.26	94.4878
	2017-04-02	3558.39	120.026
	2017-04-03	2930.4	98.8439
	2017-04-04	2568.65	86.6418
	Mean	2964.67	100
	SD	423.171	14.2738
	SE	211.586	7.13689
Pigment 5 days	2017-04-05	1572.37	53.0368
	2017-04-06	1657.77	55.9175
	2017-04-07	1829.73	61.7176
	2017-04-08	1856.79	62.6306
	Mean	1729.16	58.3256
	SD	136.728	4.61192
	SE	68.3641	2.30596
